# Supplementary material for: ChatGPT, GPT-4, and Other Large Language Models: The Next Revolution for Clinical Microbiology?
Source: Clin Infect Dis. 2023 Jul 3;77(9):1322–8. doi: 10.1093/cid/ciad407 (PMC10640689; doi:10.1093/cid/ciad407)
Supplement: ciad407_Supplementary_Data [file ciad407_supplementary_data.zip]

Archive with 8 entries (8 files):
- Figure S1.tiff
- Supplementary Table 1.docx
- Supplementary Table 2.docx
- Supplementary Table 3.docx
- Supplementary Table 4.docx
- Supplementary Text 1.docx
- Supplementary Text 2.docx
- Supplementary Text 3 - final.docx
